# Supplementary material for: Tumor heterogeneity and carcinoma in resected specimens of gastric low-grade dysplasia: A retrospective single center study
Source: PLoS One. 2023 Jan 25;18(1):e0280735. doi: 10.1371/journal.pone.0280735 (PMC9876367; doi:10.1371/journal.pone.0280735)
Supplement: S1 Data — (XLSX) [file pone.0280735.s001.xlsx]

## Sheet: Total
Group 1=EGC 2=HGD 3=LGD	Patient_Deidentification	Age	Sex	macroscopic pattern 1: elevated 2: flat 3: depressed	Surface nodularity 0:none 1:yes	Heterogenous color 0. none 1. yes	Erosion 0. none 1. yes	Spontaneous bleeding 0. none 1. yes	Atrophy 1: open 2: close	Lcation_longitudinal 1=lower 1/3 2=mid 1/3 3=upper 1/3	location_circular 1. AW 2. PW 3. LC 4. GC	Resection_Method 1. EMR 2. ESD 4. APC 5. Bx. / hotBx 6. OP	number of lesion	Helicobacter pylori 1. HP + 2. HP - 3. unknown	alcohol 0: none (-) 1: social 2. heavy	smoking	0: LGC 1: upgrade	0:LGD 1: cancer 2: HGD	Final_Diagnosis 1. WD Adenoca. 2. MD Adenoca. 3. PD Adenoca. 4. Adenoma with HGDys. 5. Adenoma with LGDys 6. Inflammation 7. SMT 9. others	0.no synchronous 1.cancer + cancer 2.cancer + adenoma 3. adenoma + adenoma	0.no 1: synchronous	Lesion_Size <1.5 cm: 0 ≥1.5cm: 1	Pre-existing adenoma 0. none 1. with LGD 2. with HGD
1	1	67	2	2	1	1	0	0	2	1	1	2	1	2	0	0	1	1	1	0	0	0	2
3	2	63	1	2	0	0	0	0	2	1	3	2	2	2	0	0	0	0	5	3	1	0	0
1	3	64	1	2	1	0	0	0	2	1	3	2	1	2	0	0	1	1	1	0	0	0	2
1	4	76	2	2	1	0	0	0	1	1	1	2	2	1	0	0	1	1	1	2	1	0	2
1	5	59	1	2	1	0	0	0	1	1	3	2	2	1	1	2	1	1	1	0	0	0	1
1	6	53	1	2	1	1	0	0	2	1	4	2	1	1	0	0	1	1	2	0	0	0	2
2	7	79	2	2	1	1	0	0	1	2	3	2	1	1	0	0	1	2	4	0	0	0	0
2	8	65	1	2	0	1	0	0	2	2	3	2	1	2	0	0	1	2	4	0	0	0	0
3	9	44	1	2	0	0	0	0	2	1	3	1	2	2	0	2	0	0	5	3	1	0	0
3	10	53	2	2	0	0	0	0	2	3	4	1	1	3	0	0	0	0	5	0	0	0	0
3	11	55	1	2	0	0	0	0	2	2	3	2	1	3	0	0	0	0	5	0	0	0	0
3	12	59	1	2	0	0	0	0	2	3	4	1	1	2	2	0	0	0	5	0	0	0	0
3	13	64	1	2	1	0	0	0	1	2	4	1	1	2	2	2	0	0	5	3	1	0	0
3	14	63	2	1	0	0	0	0	2	1	1	1	1	2	1	1	0	0	5	0	0	0	0
3	15	65	1	2	0	0	0	0	2	1	3	2	1	2	0	0	0	0	5	0	0	0	0
3	16	74	1	2	0	0	0	0	2	1	2	2	1	2	1	0	0	0	5	0	0	0	0
3	17	76	1	2	0	0	0	0	2	1	4	1	2	2	0	0	0	0	5	0	0	0	0
1	18	70	1	2	1	0	1	0	1	1	4	2	1	1	0	0	1	1	1	0	0	0	0
2	19	68	2	2	1	0	0	0	1	1	4	2	1	1	1	0	1	2	4	0	0	0	0
2	20	76	2	2	0	0	0	0	2	1	3	2	1	1	0	0	1	2	4	0	0	0	0
2	21	65	1	2	0	0	0	0	2	1	4	2	1	1	0	0	1	2	4	0	0	0	0
2	22	67	2	2	0	0	0	0	2	1	2	2	1	2	0	0	1	2	4	0	0	0	0
2	23	56	2	2	0	0	0	0	2	1	1	2	1	2	0	0	1	2	4	0	0	0	0
3	24	45	1	2	0	0	0	0	2	1	3	2	1	2	1	2	0	0	5	0	0	0	0
3	25	53	1	2	0	0	0	0	2	1	1	2	1	1	0	0	0	0	5	0	0	0	0
3	26	55	1	2	0	0	0	0	1	3	3	2	1	1	0	2	0	0	5	0	0	0	0
3	27	55	2	2	0	0	0	0	1	2	3	2	1	1	0	0	0	0	5	0	0	0	0
3	28	58	2	2	0	1	0	0	2	1	4	2	1	2	0	0	0	0	5	0	0	0	0
3	29	57	1	2	0	0	0	0	1	2	4	2	1	2	0	0	0	0	5	0	0	0	0
3	30	57	1	3	0	0	0	0	2	1	3	2	1	2	2	2	0	0	5	0	0	0	0
3	31	60	2	2	0	0	0	0	1	1	3	2	1	1	0	0	0	0	5	0	0	0	0
3	32	59	1	1	0	0	0	0	1	2	4	1	1	2	1	0	0	0	5	0	0	0	0
3	33	60	1	2	1	0	0	0	2	1	3	2	1	2	0	0	0	0	5	0	0	0	0
3	34	88	2	2	0	0	0	0	2	1	3	1	1	1	0	0	0	0	5	0	0	0	0
3	35	55	2	2	0	0	0	0	2	1	4	2	1	3	0	0	0	0	5	0	0	0	0
3	36	63	1	2	0	0	0	0	2	2	4	1	2	2	0	0	0	0	5	3	1	0	0
3	37	67	2	1	0	0	0	0	2	2	2	2	1	3	0	0	0	0	5	0	0	0	0
3	38	65	1	2	0	0	0	0	1	3	4	1	5	2	0	0	0	0	5	0	0	0	0
3	39	66	1	2	0	0	0	0	2	2	3	1	1	3	0	0	0	0	5	0	0	0	0
3	40	67	1	3	0	1	0	0	2	1	3	2	1	2	2	2	0	0	5	0	0	0	0
3	41	69	1	2	0	0	0	0	2	1	4	1	1	3	0	0	0	0	5	3	1	0	0
3	42	70	1	2	0	0	0	0	1	2	3	1	1	1	0	2	0	0	5	0	0	0	0
3	43	70	1	2	0	0	0	0	2	2	3	1	1	2	0	0	0	0	5	0	0	0	0
3	44	49	2	2	0	0	0	0	2	1	3	2	1	1	0	0	0	0	5	0	0	0	0
3	45	70	1	2	1	0	0	0	2	1	2	2	1	2	0	0	0	0	5	0	0	0	0
3	46	51	2	2	0	0	0	0	2	1	4	1	1	2	0	0	0	0	5	0	0	0	0
3	47	71	1	2	0	0	0	0	2	1	4	2	1	1	0	0	0	0	5	0	0	0	0
1	48	57	1	2	1	0	0	0	1	2	2	2	1	2	0	1	1	1	1	0	0	0	2
2	49	45	1	2	0	0	0	0	2	1	4	1	1	2	0	0	1	2	4	0	0	0	0
2	50	62	2	2	0	0	0	0	1	3	3	1	1	2	0	0	1	2	4	0	0	0	0
2	51	48	1	2	0	0	0	0	2	1	1	2	1	2	1	0	1	2	4	0	0	0	0
2	52	54	2	2	0	0	0	0	2	1	2	2	1	2	0	0	1	2	4	0	0	0	0
2	53	56	1	1	0	1	0	0	2	1	3	1	2	2	2	1	1	2	4	0	0	0	0
2	54	50	1	2	0	1	0	0	2	1	3	2	1	2	0	0	1	2	4	0	0	0	0
2	55	54	1	2	0	0	0	0	2	1	1	2	2	2	1	0	1	2	4	3	1	0	0
2	56	62	2	2	0	0	0	0	2	1	3	1	1	2	0	0	1	2	4	0	0	0	0
2	57	68	2	2	0	0	0	0	2	1	2	2	1	1	0	0	1	2	4	0	0	0	0
3	58	48	1	2	0	0	0	0	2	1	3	1	1	2	2	2	0	0	5	0	0	0	0
3	59	51	1	2	0	0	0	0	2	1	2	2	1	1	0	1	0	0	5	0	0	0	0
3	60	57	1	1	0	1	0	0	1	1	4	1	1	2	1	2	0	0	5	0	0	0	0
3	61	59	1	2	0	0	0	0	2	2	3	2	2	1	1	1	0	0	5	0	0	0	0
3	62	76	2	2	0	0	0	0	2	1	1	2	1	2	0	0	0	0	5	0	0	0	0
3	63	60	1	1	0	0	0	0	2	1	3	2	1	1	2	2	0	0	5	0	0	0	0
3	64	70	2	2	0	0	0	0	2	1	2	2	1	3	1	1	0	0	5	0	0	0	0
3	65	61	1	2	0	0	0	0	2	1	3	2	1	2	0	0	0	0	5	0	0	0	0
3	66	67	1	1	1	0	0	0	2	1	2	1	1	3	0	0	0	0	5	0	0	0	0
3	67	62	2	2	0	0	0	0	2	1	2	2	2	1	0	0	0	0	5	3	1	0	0
3	68	70	1	2	0	0	0	0	2	1	3	2	1	2	2	0	0	0	5	0	0	0	0
3	69	65	2	2	0	0	0	0	2	2	3	1	1	3	1	0	0	0	5	0	0	0	0
3	70	77	1	2	0	0	0	0	2	1	4	1	1	2	0	0	0	0	5	0	0	0	0
3	71	80	1	2	1	0	0	0	1	3	3	1	2	2	1	0	0	0	5	3	1	0	0
1	72	61	1	2	1	1	1	0	1	1	1	1	1	2	0	1	1	1	1	0	0	0	2
1	73	70	1	2	1	1	0	0	2	2	4	2	1	2	0	2	1	1	1	0	0	0	2
1	74	58	2	1	1	0	0	0	1	1	1	1	1	1	0	0	1	1	1	0	0	0	1
2	75	64	1	3	1	1	0	0	1	1	4	1	1	2	2	1	1	2	4	0	0	0	0
2	76	70	1	3	1	1	1	0	1	1	3	2	1	2	0	0	1	2	4	0	0	0	0
2	77	66	1	2	1	1	1	0	1	1	3	2	1	2	0	0	1	2	4	0	0	0	0
2	78	81	1	2	1	0	0	0	2	1	4	2	2	2	0	0	1	2	4	3	1	0	0
2	79	63	1	2	0	0	0	0	2	1	4	1	1	2	0	0	1	2	4	0	0	0	0
2	80	47	2	2	0	0	0	0	2	1	1	1	1	2	0	0	1	2	4	0	0	0	0
2	81	65	2	2	0	0	0	0	1	3	3	1	1	1	0	0	1	2	4	2	1	0	0
2	82	75	1	2	0	0	0	0	1	1	4	1	2	3	2	1	1	2	4	0	0	0	0
2	83	65	1	2	0	0	0	0	2	1	1	1	1	1	0	2	1	2	4	0	0	0	0
2	84	75	1	2	0	0	0	0	2	3	2	2	1	0	0	0	1	2	4	0	0	0	0
3	85	67	2	2	0	1	0	0	1	3	1	2	1	1	0	0	0	0	5	0	0	0	0
3	86	48	1	3	0	0	0	0	2	1	1	2	1	2	1	0	0	0	5	0	0	0	0
3	87	54	1	1	0	0	0	0	1	2	4	1	1	2	1	0	0	0	5	3	1	0	0
3	88	56	1	2	1	0	0	0	2	1	4	1	2	1	0	0	0	0	5	3	1	0	0
3	89	64	2	2	0	0	0	0	2	1	2	2	1	2	0	0	0	0	5	0	0	0	0
3	90	57	1	1	0	1	0	0	2	1	4	1	1	3	0	0	0	0	5	0	0	0	0
3	91	67	2	2	0	1	1	0	1	1	1	1	1	2	0	0	0	0	5	0	0	0	0
3	92	58	1	2	0	1	0	0	2	1	1	1	1	3	0	2	0	0	5	0	0	0	0
3	93	58	1	2	0	0	0	0	2	2	1	1	3	2	2	2	0	0	5	0	0	0	0
3	94	59	1	2	1	1	0	0	2	1	1	2	1	2	1	0	0	0	5	0	0	0	0
3	95	59	1	1	0	0	0	0	1	1	2	2	1	2	0	0	0	0	5	0	0	0	0
3	96	57	2	2	0	0	0	0	2	1	4	1	2	2	0	0	0	0	5	3	1	0	0
3	97	60	1	2	0	0	0	0	2	1	4	2	3	1	0	0	0	0	5	3	1	0	0
3	98	60	2	2	0	0	0	0	2	1	2	2	1	1	0	0	0	0	5	0	0	0	0
3	99	62	1	2	1	1	0	0	1	1	2	2	1	2	0	0	0	0	5	0	0	0	0
3	100	62	1	1	1	0	0	0	1	3	4	1	1	2	0	0	0	0	5	0	0	0	0
3	101	62	1	2	1	0	0	0	2	2	3	2	1	2	0	0	0	0	5	0	0	0	0
3	102	62	1	2	1	0	0	0	2	1	4	1	1	1	0	2	0	0	5	0	0	0	0
3	103	70	2	2	0	0	0	0	2	1	3	2	1	2	0	0	0	0	5	0	0	0	0
3	104	73	2	2	0	0	0	0	2	1	4	2	1	1	0	0	0	0	5	0	0	0	0
3	105	64	1	2	0	1	0	0	1	1	1	1	2	2	0	0	0	0	5	0	0	0	0
3	106	64	2	1	1	0	0	0	1	1	3	2	1	1	0	0	0	0	5	0	0	0	0
3	107	66	1	2	1	1	0	0	1	1	4	1	1	1	0	0	0	0	5	0	0	0	0
3	108	66	1	2	0	0	0	0	2	1	1	2	1	2	0	0	0	0	5	0	0	0	0
3	109	66	1	1	0	0	0	0	1	1	2	1	1	2	0	0	0	0	5	0	0	0	0
3	110	66	1	3	1	1	0	0	2	2	4	1	1	3	0	0	0	0	5	2	1	0	0
3	111	56	2	2	0	0	0	0	1	2	3	2	1	1	0	0	0	0	5	0	0	0	0
3	112	63	2	2	0	0	0	0	2	1	2	2	1	2	0	0	0	0	5	0	0	0	0
3	113	65	2	1	0	0	0	0	2	1	2	1	1	1	0	0	0	0	5	0	0	0	0
3	114	66	2	2	0	0	0	0	1	1	3	1	1	1	0	0	0	0	5	0	0	0	0
1	115	51	2	3	1	1	0	0	1	1	4	2	1	2	0	0	1	1	1	0	0	0	0
1	116	57	1	2	1	1	1	0	1	1	3	2	1	2	0	0	1	1	1	0	0	0	0
1	117	71	2	2	1	0	0	0	1	2	1	2	2	2	0	0	1	1	1	2	1	0	2
2	118	55	2	2	1	1	0	0	1	1	4	2	1	2	0	0	1	2	4	0	0	0	0
2	119	67	1	2	1	1	0	0	2	3	4	2	1	2	0	0	1	2	4	3	1	0	0
2	120	58	2	2	1	1	1	0	1	1	2	1	1	1	0	0	1	2	4	0	0	0	0
2	121	62	2	2	1	1	0	0	2	1	1	1	1	1	0	0	1	2	4	2	1	0	0
2	122	70	1	2	0	0	0	0	1	1	2	2	4	1	0	0	1	2	4	3	1	0	0
2	123	60	2	2	0	0	0	0	2	1	1	2	1	1	0	0	1	2	4	0	0	0	0
2	124	64	1	2	1	1	0	0	2	1	4	2	2	2	0	0	1	2	4	2	1	0	0
2	125	60	1	2	1	0	0	0	2	1	3	1	1	2	0	0	1	2	4	0	0	0	0
2	126	66	1	2	1	1	1	0	1	1	2	2	1	1	0	0	1	2	4	0	0	0	0
2	127	81	1	1	0	1	1	0	1	1	2	2	1	2	1	0	1	2	4	3	1	0	0
2	128	47	2	2	0	0	0	0	1	1	2	2	1	1	0	0	1	2	4	0	0	0	0
2	129	54	2	2	0	0	0	0	2	1	1	2	1	1	0	0	1	2	4	0	0	0	0
2	130	83	1	1	1	0	0	0	1	1	1	1	1	1	1	1	1	2	4	0	0	0	0
2	131	49	1	2	0	1	0	0	2	1	1	1	2	2	2	2	1	2	4	3	1	0	0
2	132	55	1	2	0	0	0	0	2	1	1	1	1	2	1	1	1	2	4	0	0	0	0
2	133	53	1	3	1	1	0	0	1	1	4	2	1	2	0	2	1	2	4	0	0	0	0
2	134	51	1	2	0	1	0	0	2	1	4	2	1	2	0	0	1	2	4	0	0	0	0
2	135	55	1	2	0	0	0	0	2	1	4	2	1	2	0	0	1	2	4	0	0	0	0
2	136	62	1	2	0	0	0	0	1	2	3	2	1	1	0	0	1	2	4	0	0	0	0
2	137	60	1	2	1	1	0	0	2	1	3	2	1	2	0	0	1	2	4	0	0	0	0
2	138	80	2	1	1	1	0	0	1	1	1	2	2	1	0	0	1	2	4	3	1	0	0
2	139	72	1	2	1	0	0	0	2	3	2	2	2	3	1	0	1	2	4	3	1	0	0
2	140	66	1	1	1	0	0	0	2	1	1	2	2	1	0	0	1	2	4	3	1	0	0
2	141	68	2	2	0	0	0	0	2	2	3	1	1	2	0	0	1	2	4	0	0	0	0
2	142	62	1	2	1	0	0	0	2	1	1	2	2	1	0	0	1	2	4	0	0	0	0
2	143	55	1	2	1	0	0	0	1	1	3	1	2	1	2	1	1	2	4	3	1	0	0
2	144	68	2	2	0	0	0	0	2	2	3	2	1	1	0	0	1	2	4	0	0	0	0
2	145	86	1	2	0	0	0	0	2	1	4	2	1	2	0	0	1	2	4	0	0	0	0
2	146	60	1	2	0	0	0	0	2	1	4	2	1	2	0	1	1	2	4	0	0	0	0
3	147	46	1	2	0	0	0	0	2	1	2	2	1	1	0	0	0	0	5	0	0	0	0
3	148	47	1	2	1	1	0	0	2	2	2	2	1	2	0	0	0	0	5	0	0	0	0
3	149	47	1	2	0	0	0	0	2	1	2	2	1	2	0	2	0	0	5	0	0	0	0
3	150	48	1	1	0	0	0	0	2	1	4	2	1	2	2	2	0	0	5	0	0	0	0
3	151	71	2	2	0	1	0	0	2	2	3	1	1	2	0	0	0	0	5	0	0	0	0
3	152	49	1	2	0	0	0	0	2	1	3	2	1	1	0	0	0	0	5	0	0	0	0
3	153	51	1	2	1	0	0	0	2	1	2	2	1	1	0	0	0	0	5	0	0	0	0
3	154	52	1	3	0	0	0	0	1	1	2	1	1	1	1	0	0	0	5	0	0	0	0
3	155	73	2	2	0	0	0	0	2	2	3	2	1	2	0	0	0	0	5	0	0	0	0
3	156	64	2	2	1	0	0	0	2	2	1	2	2	3	0	0	0	0	5	3	1	0	0
3	157	75	2	2	0	0	0	0	2	2	3	2	1	2	0	0	0	0	5	0	0	0	0
3	158	51	2	2	1	0	0	0	1	1	2	2	1	2	0	0	0	0	5	0	0	0	0
3	159	59	1	2	0	0	0	0	2	1	1	1	2	2	0	1	0	0	5	2	1	0	0
3	160	61	1	2	0	0	0	0	2	1	2	2	1	2	2	1	0	0	5	0	0	0	0
3	161	78	2	2	0	0	0	0	1	1	4	2	1	1	0	0	0	0	5	0	0	0	0
3	162	62	1	2	0	0	0	0	2	1	1	2	1	1	0	0	0	0	5	0	0	0	0
3	163	62	1	1	0	1	0	0	1	2	2	2	1	1	0	0	0	0	5	0	0	0	0
3	164	63	1	2	1	0	0	0	2	1	3	2	1	2	0	0	0	0	5	0	0	0	0
3	165	65	2	2	0	1	1	0	1	1	4	1	1	1	0	0	0	0	5	0	0	0	0
3	166	64	1	2	0	0	0	0	1	2	1	1	4	2	1	0	0	0	5	3	1	0	0
3	167	64	1	2	0	1	1	0	2	1	3	2	1	1	0	0	0	0	5	0	0	0	0
3	168	64	1	3	1	0	0	0	2	1	4	2	1	2	0	0	0	0	5	0	0	0	0
3	169	65	1	1	0	1	0	0	2	1	1	2	1	2	0	0	0	0	5	0	0	0	0
3	170	65	1	3	1	1	0	0	2	2	1	2	2	2	0	0	0	0	5	3	1	0	0
3	171	52	2	3	1	0	0	0	2	2	4	2	1	2	0	0	0	0	5	0	0	0	0
3	172	66	1	1	1	0	0	0	2	2	2	2	1	1	0	0	0	0	5	0	0	0	0
3	173	67	1	2	0	1	0	0	1	2	2	2	1	1	2	0	0	0	5	0	0	0	0
3	174	58	2	2	0	0	0	0	2	1	3	2	2	2	0	0	0	0	5	0	0	0	0
3	175	53	2	2	0	0	0	0	2	1	4	1	1	2	0	0	0	0	5	0	0	0	0
3	176	69	1	2	1	0	0	0	1	1	4	2	1	1	2	0	0	0	5	0	0	0	0
3	177	60	2	2	1	0	0	0	2	1	3	2	1	2	0	2	0	0	5	0	0	0	0
3	178	70	1	2	0	0	0	0	2	1	3	2	1	2	0	2	0	0	5	0	0	0	0
3	179	70	1	2	0	0	0	0	1	1	3	2	1	2	0	0	0	0	5	0	0	0	0
3	180	70	1	2	0	0	0	0	1	1	4	2	4	1	0	0	0	0	5	3	1	0	0
3	181	71	1	2	1	1	0	0	2	1	4	1	1	2	1	2	0	0	5	0	0	0	0
3	182	56	2	2	0	0	0	0	2	1	3	2	1	1	0	0	0	0	5	0	0	0	0
3	183	75	1	2	0	1	0	0	2	1	1	2	1	3	0	0	0	0	5	0	0	0	0
3	184	66	2	1	0	0	0	0	2	1	4	2	2	1	0	0	0	0	5	3	1	0	0
3	185	69	2	2	0	0	0	0	2	1	3	1	1	3	0	0	0	0	5	0	0	0	0
1	186	77	1	2	0	0	0	0	2	1	3	2	1	2	0	0	1	1	1	0	0	0	2
1	187	69	1	2	1	0	0	0	1	2	1	2	1	2	0	0	1	1	1	0	0	0	0
1	188	66	2	2	1	1	1	0	2	3	2	2	2	1	0	0	1	1	1	2	1	0	1
1	189	46	1	1	1	0	0	0	1	1	1	1	1	2	0	0	1	1	1	0	0	0	2
1	190	58	1	2	1	0	0	0	1	2	3	2	1	2	1	0	1	1	1	0	0	0	2
2	191	78	1	3	0	1	1	0	1	1	4	2	1	3	0	0	1	2	4	0	0	0	0
2	192	65	1	3	1	1	0	0	2	2	3	2	1	2	0	0	1	2	4	0	0	0	0
2	193	60	2	2	0	0	0	0	2	1	3	2	1	1	0	0	1	2	4	0	0	0	0
2	194	54	1	2	1	0	0	0	1	1	2	2	1	1	0	0	1	2	4	0	0	0	0
2	195	56	1	2	0	0	0	0	2	2	3	2	2	3	0	0	1	2	4	0	0	0	0
2	196	70	1	2	0	0	0	0	2	2	3	2	2	1	0	0	1	2	4	0	0	0	0
2	197	80	2	2	0	0	0	0	2	1	4	2	1	1	0	0	1	2	4	0	0	0	0
2	198	53	1	2	0	1	0	0	2	1	2	2	1	3	0	0	1	2	4	0	0	0	0
2	199	69	2	2	0	0	0	0	1	2	3	1	2	2	2	0	1	2	4	0	0	0	0
2	200	50	2	2	0	1	0	0	2	1	3	2	1	2	0	0	1	2	4	0	0	0	0
2	201	70	2	2	1	0	0	0	2	2	2	2	1	2	0	0	1	2	4	0	0	0	0
2	202	60	1	2	1	0	0	0	1	1	4	2	1	2	0	0	1	2	4	0	0	0	0
2	203	57	2	2	0	0	0	0	2	1	2	2	1	2	0	0	1	2	4	0	0	0	0
3	204	59	2	3	1	0	0	0	1	1	2	2	1	2	0	0	0	0	5	0	0	0	0
3	205	48	1	2	0	0	0	0	2	1	2	2	1	2	1	1	0	0	5	0	0	0	0
3	206	60	2	2	0	0	0	0	1	2	3	1	2	1	0	0	0	0	5	0	0	0	0
3	207	57	1	2	0	1	0	0	2	1	1	2	1	1	0	0	0	0	5	0	0	0	0
3	208	58	1	2	0	0	0	0	1	2	3	2	1	1	0	0	0	0	5	0	0	0	0
3	209	62	2	2	0	0	0	0	1	1	4	2	1	3	0	0	0	0	5	0	0	0	0
3	210	63	1	2	1	0	0	0	1	2	4	1	1	1	0	0	0	0	5	0	0	0	0
3	211	64	1	2	0	0	0	0	1	2	1	2	1	2	0	2	0	0	5	0	0	0	0
3	212	51	2	1	1	0	0	0	1	2	1	1	1	2	0	0	0	0	5	0	0	0	0
3	213	52	2	2	0	0	0	0	2	2	4	2	2	3	0	0	0	0	5	3	1	0	0
3	214	68	1	2	0	0	0	0	1	1	2	2	1	2	0	0	0	0	5	0	0	0	0
3	215	69	1	2	0	0	0	0	1	2	2	2	1	1	0	0	0	0	5	0	0	0	0
3	216	59	2	3	1	0	0	0	2	1	3	2	1	1	0	0	0	0	5	0	0	0	0
3	217	70	1	2	0	0	0	0	1	1	3	2	4	2	0	0	0	0	5	1	1	0	0
3	218	73	1	2	1	0	0	0	1	2	2	2	2	2	0	0	0	0	5	3	1	0	0
3	219	75	1	2	1	0	0	0	1	1	4	2	1	2	0	2	0	0	5	0	0	0	0
3	220	75	1	2	0	0	0	0	1	1	4	2	1	2	0	0	0	0	5	0	0	0	0
3	221	63	2	2	0	0	0	0	2	1	2	1	1	1	0	0	0	0	5	3	1	0	0
1	222	58	2	2	1	0	0	0	2	1	3	1	1	2	0	0	1	1	1	2	1	0	2
1	223	57	1	2	1	1	1	0	1	1	1	2	2	1	0	0	1	1	1	2	1	0	0
1	224	61	2	3	1	1	0	0	2	1	3	2	1	1	0	0	1	1	1	0	0	0	2
1	225	66	1	2	1	0	0	0	2	1	2	2	2	2	0	0	1	1	2	1	1	0	2
2	226	77	2	3	0	0	0	0	1	1	4	2	1	1	0	0	1	2	4	0	0	0	0
2	227	63	1	2	0	1	1	0	2	1	1	1	1	2	1	0	1	2	4	0	0	0	0
2	228	47	1	2	0	0	0	0	2	1	4	2	1	1	0	0	1	2	4	0	0	0	0
2	229	58	1	2	0	0	0	0	1	1	2	2	1	1	0	0	1	2	4	0	0	0	0
2	230	56	1	2	1	0	0	0	2	1	2	2	1	1	1	0	1	2	4	0	0	0	0
2	231	55	2	2	0	0	0	0	2	2	3	2	1	2	0	0	1	2	4	0	0	0	0
2	232	64	2	2	0	0	0	0	2	2	3	2	1	1	0	0	1	2	4	0	0	0	0
2	233	69	2	1	0	0	0	0	2	1	4	2	2	3	0	0	1	2	4	3	1	0	0
2	234	78	1	2	0	0	0	0	2	1	3	2	1	1	0	0	1	2	4	0	0	0	0
2	235	63	1	2	0	0	0	0	2	1	3	2	1	2	0	0	1	2	4	0	0	0	0
2	236	72	2	2	0	0	0	0	1	2	2	2	1	2	0	2	1	2	4	3	1	0	0
2	237	75	2	2	0	0	0	0	2	1	1	2	1	2	0	0	1	2	4	0	0	0	0
2	238	70	2	2	1	0	0	0	2	2	4	1	1	1	0	0	1	2	4	0	0	0	0
2	239	49	1	2	0	1	0	0	2	2	3	2	1	1	0	0	1	2	4	0	0	0	0
2	240	52	2	2	1	0	0	0	1	2	3	1	1	2	0	0	1	2	4	0	0	0	0
3	241	44	1	2	0	0	0	0	1	1	3	1	1	1	1	1	0	0	5	0	0	0	0
3	242	45	1	2	0	0	0	0	2	1	3	2	1	1	0	0	0	0	5	0	0	0	0
3	243	46	1	2	1	0	0	0	2	1	4	2	1	1	0	2	0	0	5	0	0	0	0
3	244	51	1	1	0	1	0	0	2	1	1	2	1	1	0	0	0	0	5	0	0	0	0
3	245	72	2	2	0	0	0	0	1	2	1	2	1	3	0	0	0	0	5	3	1	0	0
3	246	55	1	2	0	0	0	0	2	1	4	2	1	2	0	2	0	0	5	0	0	0	0
3	247	84	2	2	0	0	0	0	1	1	2	2	1	1	0	0	0	0	5	0	0	0	0
3	248	55	2	2	1	0	0	0	2	1	3	1	1	1	0	0	0	0	5	0	0	0	0
3	249	58	1	2	0	0	0	0	2	1	1	1	3	2	1	2	0	0	5	3	1	0	0
3	250	58	1	2	1	0	0	0	1	1	4	2	3	2	0	0	0	0	5	3	1	0	0
3	251	60	1	2	1	0	0	0	2	3	4	1	1	3	0	0	0	0	5	0	0	0	0
3	252	60	1	2	0	0	0	0	2	1	4	2	1	1	2	2	0	0	5	0	0	0	0
3	253	52	2	2	0	0	0	0	1	1	2	2	1	2	0	0	0	0	5	0	0	0	0
3	254	61	1	2	0	0	0	0	1	1	2	2	1	1	2	1	0	0	5	0	0	0	0
3	255	62	1	1	0	0	0	0	1	1	1	1	2	1	0	0	0	0	5	3	1	0	0
3	256	76	2	1	1	0	0	0	2	2	3	2	2	1	0	0	0	0	5	2	1	0	0
3	257	64	1	2	0	0	0	0	2	1	1	2	1	2	2	2	0	0	5	0	0	0	0
3	258	64	1	2	1	0	0	0	2	2	3	1	2	1	0	0	0	0	5	0	0	0	0
3	259	65	1	2	0	0	0	0	2	2	3	1	1	1	0	0	0	0	5	0	0	0	0
3	260	65	1	2	1	0	0	0	1	1	3	2	1	2	2	0	0	0	5	0	0	0	0
3	261	66	1	2	0	0	0	0	2	1	4	1	1	1	0	0	0	0	5	3	1	0	0
3	262	66	1	2	0	0	0	0	1	2	1	1	3	3	0	0	0	0	5	3	1	0	0
3	263	67	1	2	0	1	0	0	2	1	2	2	1	2	0	0	0	0	5	0	0	0	0
3	264	67	1	2	0	0	0	0	1	1	1	2	1	1	0	0	0	0	5	0	0	0	0
3	265	60	2	2	0	0	0	0	2	1	3	1	1	2	0	0	0	0	5	0	0	0	0
3	266	69	1	1	1	0	0	0	2	2	3	2	1	3	0	0	0	0	5	0	0	0	0
3	267	69	1	2	0	0	0	0	2	1	4	2	1	1	0	0	0	0	5	0	0	0	0
3	268	70	1	3	1	1	1	0	2	1	4	2	1	2	1	1	0	0	5	0	0	0	0
3	269	71	1	2	0	0	0	0	2	2	2	1	1	2	0	1	0	0	5	0	0	0	0
3	270	71	1	2	0	0	0	0	1	1	4	1	2	1	2	0	0	0	5	3	1	0	0
3	271	72	1	2	0	0	0	0	2	2	3	1	1	2	0	0	0	0	5	0	0	0	0
3	272	72	1	2	1	0	0	0	1	1	3	2	2	1	0	0	0	0	5	3	1	0	0
3	273	72	1	2	0	1	0	0	2	2	3	2	1	2	0	2	0	0	5	0	0	0	0
3	274	73	1	2	0	0	0	0	2	1	3	1	1	3	1	1	0	0	5	0	0	0	0
3	275	74	1	2	0	0	0	0	2	2	3	1	1	1	1	0	0	0	5	0	0	0	0
3	276	76	1	1	0	0	0	0	1	1	2	1	1	3	0	0	0	0	5	0	0	0	0
3	277	59	2	2	0	0	0	0	2	1	4	1	1	1	0	0	0	0	5	0	0	0	0
3	278	81	1	3	1	1	0	0	1	1	3	2	2	2	0	0	0	0	5	2	1	0	0
3	279	82	1	2	0	0	0	0	1	1	4	2	1	2	0	0	0	0	5	0	0	0	0
3	280	87	1	1	1	1	0	0	2	1	3	1	2	3	2	0	0	0	5	3	1	0	0
1	281	74	1	2	1	1	1	1	1	2	3	2	2	2	2	1	1	1	1	0	0	0	2
1	282	71	1	2	1	0	0	0	2	1	4	2	1	2	0	0	1	1	1	0	0	0	1
1	283	59	1	2	0	0	0	0	1	1	1	2	1	2	0	2	1	1	1	0	0	0	2
1	284	57	1	2	0	0	0	0	1	2	1	2	1	1	0	0	1	1	1	0	0	0	2
2	285	68	1	3	0	0	0	0	2	1	4	1	1	1	1	0	1	2	4	0	0	0	0
2	286	68	1	2	1	0	0	0	2	1	1	1	2	2	0	0	1	2	4	0	0	0	0
2	287	58	1	2	1	1	0	0	1	1	2	2	1	1	0	0	1	2	4	0	0	0	0
2	288	79	2	1	1	1	0	0	1	1	4	2	2	1	0	0	1	2	4	3	1	0	0
2	289	56	1	2	0	0	0	0	2	1	2	2	3	2	1	1	1	2	4	2	1	0	0
2	290	67	2	1	1	1	0	0	2	1	3	2	1	3	0	0	1	2	4	0	0	0	0
2	291	64	2	2	1	0	0	0	2	2	3	1	3	3	0	0	1	2	4	2	1	0	0
2	292	54	1	3	0	0	0	0	2	2	2	2	1	2	2	1	1	2	4	0	0	0	0
2	293	73	1	2	0	0	0	0	1	1	3	2	2	2	2	1	1	2	4	3	1	0	0
2	294	61	1	2	1	1	0	0	1	1	1	2	2	1	2	1	1	2	4	2	1	0	0
2	295	59	2	2	1	0	0	0	2	1	4	2	1	1	0	0	1	2	4	0	0	0	0
2	296	68	1	2	0	0	0	0	2	1	2	2	1	1	0	0	1	2	4	0	0	0	0
2	297	66	1	2	0	0	0	0	2	2	2	2	1	2	0	0	1	2	4	0	0	0	0
2	298	83	1	1	0	0	0	0	2	2	3	1	1	3	0	0	1	2	4	0	0	0	0
2	299	65	1	1	0	1	0	0	1	1	2	2	1	2	0	0	1	2	4	0	0	0	0
2	300	70	2	2	0	0	0	0	2	1	3	2	2	1	0	0	1	2	4	3	1	0	0
2	301	64	2	2	0	0	0	0	2	1	1	2	1	1	0	0	1	2	4	0	0	0	0
3	302	48	1	2	0	0	0	0	2	1	4	2	1	2	1	1	0	0	5	0	0	0	0
3	303	74	2	2	0	1	0	0	2	2	1	1	1	2	0	0	0	0	5	0	0	0	0
3	304	55	1	2	0	1	0	0	2	3	2	1	1	2	2	0	0	0	5	0	0	0	0
3	305	56	1	2	0	0	0	0	2	2	2	2	2	1	1	0	0	0	5	0	0	0	0
3	306	56	1	3	1	0	0	0	1	1	4	2	1	1	0	0	0	0	5	0	0	0	0
3	307	57	1	2	0	0	0	0	1	1	2	1	1	1	1	2	0	0	5	0	0	0	0
3	308	58	1	2	1	1	0	0	1	1	1	2	1	1	0	0	0	0	5	0	0	0	0
3	309	58	1	2	1	1	1	0	1	1	3	1	1	1	2	2	0	0	5	0	0	0	0
3	310	59	1	1	0	1	0	0	2	1	3	2	1	1	0	0	0	0	5	0	0	0	0
3	311	60	1	2	0	0	0	0	2	3	3	2	1	3	0	0	0	0	5	0	0	0	0
3	312	64	2	2	1	0	0	0	2	1	3	1	3	3	0	0	0	0	5	2	1	0	0
3	313	62	1	2	1	0	0	0	2	1	1	2	1	1	2	2	0	0	5	0	0	0	0
3	314	64	1	2	0	1	0	0	1	1	3	1	1	3	0	0	0	0	5	0	0	0	0
3	315	64	1	2	1	1	0	0	2	1	2	2	1	2	0	0	0	0	5	0	0	0	0
3	316	64	1	2	0	0	0	0	2	1	4	1	1	1	0	0	0	0	5	0	0	0	0
3	317	65	1	1	1	0	0	0	1	1	4	2	1	2	0	0	0	0	5	0	0	0	0
3	318	68	1	2	0	0	0	0	2	2	2	2	1	1	1	0	0	0	5	0	0	0	0
3	319	69	1	2	0	1	0	0	2	2	2	2	1	2	0	0	0	0	5	0	0	0	0
3	320	74	2	2	1	1	0	0	2	1	4	1	1	2	0	0	0	0	5	0	0	0	0
3	321	72	1	2	0	0	0	0	2	1	3	2	1	1	2	2	0	0	5	0	0	0	0
3	322	67	2	2	0	0	0	0	2	1	3	1	3	1	0	0	0	0	5	3	1	0	0
3	323	77	1	2	1	0	0	0	1	1	4	2	1	1	0	0	0	0	5	0	0	0	0
1	324	44	1	2	1	0	0	0	1	2	2	2	1	1	0	0	1	1	1	0	0	0	1
1	325	65	1	2	0	1	0	0	1	2	3	1	1	1	0	0	1	1	1	0	0	0	2
1	326	60	1	3	1	1	1	0	1	1	4	2	1	1	0	0	1	1	1	0	0	0	2
1	327	58	1	2	1	1	0	0	1	1	4	2	1	1	0	0	1	1	1	0	0	0	2
1	328	64	1	2	1	0	0	0	2	1	4	2	1	1	0	0	1	1	1	0	0	0	0
1	329	65	1	2	1	0	0	0	1	2	1	2	2	2	0	0	1	1	1	2	1	0	2
2	330	71	2	2	1	1	0	0	1	1	2	2	1	1	0	0	1	2	4	0	0	0	0
2	331	53	1	2	1	1	0	0	1	2	4	2	1	2	0	2	1	2	4	0	0	0	0
2	332	69	1	2	0	0	0	0	2	3	2	1	1	2	0	2	1	2	4	0	0	0	0
2	333	63	1	2	0	1	1	0	2	1	1	1	2	1	0	1	1	2	4	0	0	0	0
2	334	63	2	2	1	0	0	0	1	1	4	1	1	1	0	0	1	2	4	0	0	0	0
2	335	71	1	2	1	1	0	0	1	1	2	2	1	2	0	0	1	2	4	0	0	0	0
2	336	68	1	2	1	1	0	0	1	1	4	1	1	1	1	1	1	2	4	0	0	0	0
2	337	51	2	2	1	0	0	0	2	1	2	2	1	1	0	0	1	2	4	0	0	0	0
2	338	63	1	2	0	0	0	0	1	2	3	2	1	1	0	0	1	2	4	0	0	0	0
2	339	69	1	2	0	0	0	0	1	1	1	2	1	1	0	0	1	2	4	3	1	0	0
2	340	68	2	2	1	0	0	0	1	1	4	1	2	2	0	0	1	2	4	3	1	0	0
2	341	67	1	2	0	0	0	0	1	1	3	2	1	1	0	0	1	2	4	0	0	0	0
2	342	46	2	2	0	0	0	0	2	1	4	1	1	1	0	0	1	2	4	0	0	0	0
2	343	79	2	2	0	0	0	0	2	1	2	2	2	1	0	0	1	2	4	2	1	0	0
2	344	63	2	1	1	1	0	0	1	3	2	2	1	1	0	0	1	2	4	0	0	0	0
2	345	68	1	2	0	0	0	0	2	1	4	2	2	2	0	0	1	2	4	3	1	0	0
2	346	67	1	2	0	0	0	0	2	1	2	2	1	1	0	0	1	2	4	0	0	0	0
3	347	47	1	2	1	0	0	0	1	1	2	2	1	1	0	0	0	0	5	0	0	0	0
3	348	53	1	2	0	0	0	0	1	2	3	1	1	1	0	0	0	0	5	0	0	0	0
3	349	53	1	2	0	0	0	0	2	1	4	2	1	1	0	0	0	0	5	0	0	0	0
3	350	66	2	2	0	1	1	0	2	1	1	2	1	2	0	0	0	0	5	0	0	0	0
3	351	56	1	1	0	0	0	0	2	1	1	2	2	1	0	0	0	0	5	3	1	0	0
3	352	58	1	2	0	1	0	0	2	1	3	2	1	1	0	0	0	0	5	0	0	0	0
3	353	58	1	2	0	1	0	0	1	1	2	2	1	2	1	1	0	0	5	3	1	0	0
3	354	80	2	2	1	0	0	0	1	1	4	1	1	1	0	0	0	0	5	0	0	0	0
3	355	61	1	2	0	0	0	0	2	2	1	2	1	1	0	0	0	0	5	0	0	0	0
3	356	63	1	2	0	0	0	0	1	1	1	2	1	3	0	0	0	0	5	0	0	0	0
3	357	79	2	1	0	0	0	0	1	1	1	1	1	3	0	0	0	0	5	0	0	0	0
3	358	66	2	1	0	0	0	0	2	1	4	1	1	2	0	0	0	0	5	0	0	0	0
3	359	66	1	2	0	0	0	0	2	1	3	2	1	1	0	0	0	0	5	0	0	0	0
3	360	56	2	1	0	0	0	0	2	2	3	1	1	3	0	0	0	0	5	0	0	0	0
3	361	69	2	2	1	1	0	0	2	2	2	2	1	1	0	0	0	0	5	3	1	0	0
3	362	70	1	2	0	0	0	0	2	2	2	2	1	1	0	0	0	0	5	0	0	0	0
3	363	71	2	2	0	0	0	0	2	1	1	2	1	1	0	0	0	0	5	0	0	0	0
3	364	71	1	3	0	1	0	0	2	1	2	2	2	1	1	2	0	0	5	2	1	0	0
3	365	72	1	2	0	1	0	0	1	2	2	1	1	2	0	0	0	0	5	0	0	0	0
3	366	72	1	1	1	0	0	0	2	2	3	2	1	3	0	0	0	0	5	0	0	0	0
3	367	47	2	2	1	0	0	0	2	1	3	1	1	1	1	0	0	0	5	0	0	0	0
3	368	73	1	1	0	0	0	0	1	3	2	1	2	3	0	1	0	0	5	3	1	0	0
3	369	58	2	3	0	1	0	0	2	1	3	2	1	1	0	0	0	0	5	0	0	0	0
3	370	74	1	2	0	0	0	0	1	1	1	2	2	2	0	0	0	0	5	3	1	0	0
3	371	77	1	2	1	1	0	0	2	2	4	1	1	2	1	0	0	0	5	0	0	0	0
3	372	81	1	2	0	0	0	0	1	1	4	2	1	2	0	1	0	0	5	0	0	0	0
3	373	73	2	2	0	0	0	0	1	1	4	1	1	1	0	0	0	0	5	3	1	0	0
3	374	71	2	2	0	0	0	0	2	1	3	2	1	1	0	0	0	0	5	0	0	0	0
1	375	78	1	2	0	1	1	0	2	1	4	2	1	1	0	0	1	1	1	0	0	0	2
1	376	75	2	2	1	0	0	0	2	1	4	2	1	1	0	0	1	1	1	0	0	0	2
1	377	78	2	2	1	1	1	0	1	1	2	2	1	1	0	0	1	1	1	0	0	0	2
2	378	57	1	3	1	0	0	0	1	1	3	2	1	1	0	0	1	2	4	0	0	0	0
2	379	72	1	2	1	0	0	0	1	1	1	1	3	2	1	2	1	2	4	3	1	0	0
2	380	53	2	1	0	0	0	0	2	1	2	1	1	2	0	0	1	2	4	0	0	0	0
2	381	78	1	2	0	0	0	0	2	1	4	2	2	1	1	1	1	2	4	3	1	0	0
2	382	69	2	2	1	1	0	0	2	1	2	2	1	2	0	0	1	2	4	0	0	0	0
2	383	74	1	2	1	0	0	0	1	1	3	2	1	2	0	0	1	2	4	0	0	0	0
2	384	62	2	2	0	0	0	0	2	1	2	2	1	1	0	0	1	2	4	0	0	0	0
2	385	50	1	2	0	0	0	0	2	2	1	2	2	1	0	0	1	2	4	3	1	0	0
2	386	69	2	2	0	0	0	0	2	2	1	2	1	1	0	0	1	2	4	0	0	0	0
3	387	51	2	2	1	0	0	0	1	2	3	2	1	2	0	0	0	0	5	0	0	0	0
3	388	59	1	2	0	0	0	0	2	1	3	2	1	3	0	0	0	0	5	0	0	0	0
3	389	61	1	2	0	0	0	0	2	1	3	2	1	2	1	0	0	0	5	0	0	0	0
3	390	52	2	2	1	0	0	0	2	1	4	2	1	1	0	0	0	0	5	0	0	0	0
3	391	55	2	2	0	0	0	0	2	1	1	2	1	3	0	0	0	0	5	0	0	0	0
3	392	79	1	2	0	0	0	0	1	2	2	2	1	1	0	0	0	0	5	0	0	0	0
3	393	46	2	1	0	0	0	0	2	2	3	1	1	1	0	0	0	0	5	0	0	0	0
1	394	62	1	2	1	0	0	0	1	2	1	2	1	1	0	0	1	1	1	0	0	0	0
1	395	64	1	2	1	1	0	0	2	2	2	2	3	2	0	1	1	1	1	2	1	0	2
1	396	61	1	2	1	1	1	0	2	1	1	2	2	2	0	1	1	1	1	1	1	0	2
1	397	62	2	2	1	0	0	0	2	1	3	2	2	1	0	0	1	1	1	2	1	0	2
1	398	59	1	2	1	1	1	0	1	1	4	1	2	2	0	1	1	1	1	2	1	0	2
1	399	84	2	2	0	0	0	0	1	1	4	2	1	2	0	0	1	1	1	0	0	0	2
1	400	64	1	2	1	1	0	0	2	1	1	2	1	1	0	0	1	1	1	0	0	0	0
1	401	63	2	2	1	1	0	0	2	1	1	2	1	1	0	0	1	1	1	0	0	0	1
1	402	67	1	2	1	1	1	0	1	1	2	2	1	2	0	1	1	1	1	0	0	0	2
1	403	69	1	1	1	1	0	0	2	1	1	2	1	2	0	0	1	1	1	0	0	0	2
1	404	63	1	2	1	1	0	0	1	1	1	2	1	2	0	2	1	1	1	0	0	0	1
1	405	56	1	2	1	1	0	0	1	1	3	1	1	2	0	0	1	1	1	0	0	0	1
2	406	44	1	3	1	1	1	0	1	1	4	2	1	1	1	2	1	2	4	0	0	0	0
2	407	62	1	2	1	1	1	0	2	1	1	2	1	1	2	2	1	2	4	0	0	0	0
2	408	62	1	2	0	0	0	0	2	1	1	2	1	2	0	0	1	2	4	0	0	0	0
2	409	64	1	2	1	1	1	0	1	2	3	2	2	1	0	0	1	2	4	3	1	0	0
2	410	59	2	2	1	0	0	0	1	2	3	2	1	2	0	0	1	2	4	0	0	0	0
2	411	76	2	2	1	0	0	0	1	1	2	2	1	1	0	0	1	2	4	0	0	0	0
2	412	68	2	2	1	0	0	0	2	1	4	2	1	1	0	0	1	2	4	0	0	0	0
2	413	54	1	2	0	0	0	1	1	1	2	2	1	1	0	0	1	2	4	0	0	0	0
2	414	70	1	2	1	0	0	0	2	1	3	2	2	1	0	0	1	2	4	3	1	0	0
2	415	60	1	2	1	0	0	0	2	2	1	2	2	2	0	0	1	2	4	3	1	0	0
2	416	87	2	1	0	0	0	0	1	1	3	2	1	2	0	0	1	2	4	0	0	0	0
2	417	55	1	2	0	0	0	0	1	2	3	2	1	3	0	0	1	2	4	0	0	0	0
2	418	62	1	2	0	0	0	0	2	1	3	2	1	1	0	0	1	2	4	0	0	0	0
2	419	49	1	1	1	0	0	0	2	1	1	2	2	1	1	2	1	2	4	0	0	0	0
2	420	62	1	1	1	0	0	0	1	1	4	2	1	1	0	0	1	2	4	0	0	0	0
2	421	74	1	2	0	0	0	0	2	1	3	2	1	2	0	0	1	2	4	3	1	0	0
2	422	56	1	2	0	0	0	0	2	1	3	2	2	1	0	0	1	2	4	0	0	0	0
2	423	63	1	3	1	0	0	0	2	1	3	2	1	2	0	0	1	2	4	0	0	0	0
2	424	55	1	2	1	0	0	0	2	2	2	2	1	3	0	0	1	2	4	0	0	0	0
2	425	63	2	2	0	0	0	0	1	1	1	2	1	1	0	0	1	2	4	0	0	0	0
2	426	38	2	2	0	0	0	0	2	1	1	1	4	2	0	0	1	2	4	0	0	0	0
2	427	55	1	2	0	0	0	0	2	2	3	2	1	1	0	0	1	2	4	0	0	0	0
2	428	77	1	3	1	1	0	0	2	1	3	2	2	2	0	0	1	2	4	0	0	0	0
2	429	68	1	2	0	0	0	0	1	1	3	2	1	2	0	0	1	2	4	0	0	0	0
2	430	71	2	3	1	0	0	0	2	2	2	2	1	3	0	0	1	2	4	0	0	0	0
3	431	48	1	3	0	1	0	0	2	1	1	2	1	2	0	2	0	0	5	0	0	0	0
3	432	49	1	2	0	0	0	0	2	1	4	2	1	1	0	0	0	0	5	0	0	0	0
3	433	49	1	2	0	0	0	0	2	2	3	1	1	1	1	0	0	0	5	0	0	0	0
3	434	50	1	2	1	0	0	0	1	2	3	1	1	2	1	2	0	0	5	0	0	0	0
3	435	53	1	2	1	0	0	0	1	1	4	1	1	2	0	0	0	0	5	0	0	0	0
3	436	51	2	2	0	0	0	0	2	2	3	2	1	2	0	0	0	0	5	0	0	0	0
3	437	54	1	2	0	0	0	0	1	1	4	2	1	1	0	0	0	0	5	0	0	0	0
3	438	56	1	2	0	0	0	0	1	3	4	2	1	1	1	1	0	0	5	0	0	0	0
3	439	56	1	2	0	0	0	0	2	1	4	2	1	1	0	0	0	0	5	0	0	0	0
3	440	58	1	1	1	0	0	0	2	3	1	1	1	3	0	0	0	0	5	0	0	0	0
3	441	60	1	2	0	0	0	0	2	2	3	2	1	2	2	0	0	0	5	0	0	0	0
3	442	60	1	2	0	0	0	0	2	1	3	1	1	1	0	0	0	0	5	0	0	0	0
3	443	61	1	2	1	1	0	0	1	2	2	5	3	2	1	0	0	0	5	0	0	0	0
3	444	86	2	2	0	0	0	0	1	1	2	2	1	3	0	0	0	0	5	0	0	0	0
3	445	62	1	2	0	0	0	0	2	1	3	2	1	2	0	0	0	0	5	0	0	0	0
3	446	63	1	3	1	1	1	0	2	1	3	2	1	1	0	0	0	0	5	0	0	0	0
3	447	63	1	1	0	0	0	0	2	1	4	1	1	1	1	0	0	0	5	0	0	0	0
3	448	59	2	1	1	1	0	0	1	3	4	2	1	1	0	0	0	0	5	0	0	0	0
3	449	63	1	2	0	0	0	0	2	1	1	2	2	1	0	1	0	0	5	3	1	0	0
3	450	64	1	2	1	1	1	0	1	3	2	2	1	1	0	0	0	0	5	0	0	0	0
3	451	64	1	2	0	0	0	0	1	1	3	2	1	1	0	0	0	0	5	0	0	0	0
3	452	67	2	2	0	0	0	0	2	3	1	1	1	3	0	0	0	0	5	0	0	0	0
3	453	52	2	2	0	0	0	0	2	2	3	2	1	1	0	0	0	0	5	0	0	0	0
3	454	68	1	2	0	0	0	0	2	1	3	1	1	1	0	0	0	0	5	0	0	0	0
3	455	70	2	2	0	0	0	0	2	1	4	2	2	1	0	0	0	0	5	3	1	0	0
3	456	69	1	1	1	1	1	0	2	1	1	2	1	2	1	0	0	0	5	0	0	0	0
3	457	70	1	2	0	0	0	0	2	2	1	2	1	2	0	0	0	0	5	0	0	0	0
3	458	70	1	1	0	1	0	0	2	1	4	2	1	2	0	0	0	0	5	0	0	0	0
3	459	65	2	2	0	0	0	0	2	1	3	1	1	1	0	0	0	0	5	0	0	0	0
3	460	72	1	2	0	1	0	0	2	2	4	1	1	1	1	0	0	0	5	0	0	0	0
3	461	72	1	2	0	0	0	0	2	1	2	2	1	1	0	0	0	0	5	0	0	0	0
3	462	67	2	3	1	0	0	0	1	1	2	2	2	1	0	0	0	0	5	3	1	0	0
3	463	72	1	3	0	0	0	0	2	1	4	2	1	1	2	2	0	0	5	0	0	0	0
3	464	75	1	1	1	0	0	0	2	2	2	2	2	2	0	0	0	0	5	3	1	0	0
3	465	76	2	3	0	0	0	0	2	1	4	1	1	2	0	0	0	0	5	0	0	0	0
1	466	70	1	2	0	0	0	0	1	1	1	2	4	2	0	0	1	1	1	0	0	0	2
1	467	66	1	2	1	0	0	0	1	1	4	2	1	1	2	1	1	1	1	0	0	0	2
1	468	64	1	3	1	1	0	0	1	1	1	1	1	1	2	0	1	1	1	0	0	0	2
2	469	66	1	2	1	1	0	0	1	1	3	1	1	1	0	1	1	2	4	0	0	0	0
2	470	57	1	2	0	1	0	0	2	2	3	2	1	1	1	0	1	2	4	0	0	0	0
2	471	58	1	2	1	1	1	0	2	1	4	2	2	2	0	0	1	2	4	3	1	0	0
2	472	64	1	2	1	1	0	0	2	2	3	2	1	1	0	1	1	2	4	0	0	0	0
2	473	76	2	2	1	0	0	0	1	2	3	2	1	1	0	0	1	2	4	0	0	0	0
2	474	69	1	2	0	0	0	0	1	1	1	2	1	2	2	0	1	2	4	0	0	0	0
2	475	65	1	3	0	0	0	0	2	1	1	2	1	1	0	2	1	2	4	0	0	0	0
2	476	64	1	2	0	0	0	0	2	1	4	2	2	2	0	0	1	2	4	3	1	0	0
2	477	53	2	2	0	0	0	0	1	1	3	2	1	1	0	0	1	2	4	0	0	0	0
2	478	54	1	2	0	0	0	0	2	1	4	2	1	1	0	0	1	2	4	0	0	0	0
2	479	55	2	2	1	0	0	0	2	2	3	2	1	2	2	2	1	2	4	0	0	0	0
2	480	52	1	2	0	0	0	0	1	2	1	2	1	3	0	0	1	2	4	0	0	0	0
2	481	56	2	2	0	0	0	0	2	1	1	2	1	2	0	0	1	2	4	0	0	0	0
3	482	75	2	2	1	1	0	0	1	3	3	2	1	1	0	0	0	0	5	0	0	0	0
3	483	52	1	2	0	0	0	0	2	1	4	2	1	1	0	0	0	0	5	0	0	0	0
3	484	53	1	2	0	0	0	0	2	1	3	2	1	2	0	0	0	0	5	0	0	0	0
3	485	57	1	2	0	1	0	0	2	2	1	2	1	2	1	1	0	0	5	0	0	0	0
3	486	76	2	2	0	0	0	0	1	1	1	2	1	1	0	0	0	0	5	0	0	0	0
3	487	56	2	2	0	0	0	0	2	1	3	2	1	2	0	0	0	0	5	0	0	0	0
3	488	61	1	2	0	0	0	0	1	1	3	2	1	1	1	1	0	0	5	0	0	0	0
3	489	68	2	2	1	0	0	0	1	1	4	1	2	2	0	0	0	0	5	0	0	0	0
3	490	61	1	2	0	0	0	0	2	1	4	2	1	1	0	0	0	0	5	0	0	0	0
3	491	62	1	2	0	0	0	0	1	2	2	1	1	1	2	1	0	0	5	0	0	0	0
3	492	59	2	2	0	0	0	0	2	1	1	2	1	2	0	0	0	0	5	0	0	0	0
3	493	63	2	2	1	1	0	0	2	3	2	2	1	1	0	0	0	0	5	0	0	0	0
3	494	71	2	2	1	0	0	0	2	2	2	1	2	2	0	0	0	0	5	2	1	0	0
3	495	69	1	2	0	0	0	0	1	1	2	2	1	2	1	0	0	0	5	0	0	0	0
3	496	71	1	2	0	0	0	0	1	1	4	1	4	2	0	0	0	0	5	3	1	0	0
3	497	77	1	2	1	0	1	0	1	1	3	2	1	1	0	0	0	0	5	0	0	0	0
3	498	77	1	2	0	0	0	0	2	3	1	1	1	3	0	1	0	0	5	0	0	0	0
1	499	65	1	2	0	0	0	0	1	3	4	2	1	3	0	0	1	1	1	0	0	0	2
1	500	76	2	2	1	1	0	0	1	1	3	2	1	3	0	0	1	1	2	0	0	0	1
2	501	63	1	2	0	1	1	0	1	1	2	2	1	1	0	0	1	2	4	0	0	0	0
2	502	63	1	2	1	0	0	0	2	1	4	2	1	2	2	0	1	2	4	0	0	0	0
2	503	58	2	2	1	0	0	0	1	1	4	2	1	2	0	0	1	2	4	0	0	0	0
2	504	71	2	2	1	1	0	0	2	1	2	2	1	2	0	0	1	2	4	0	0	0	0
2	505	59	1	2	0	0	0	0	2	1	1	2	1	1	0	0	1	2	4	0	0	0	0
2	506	74	1	2	0	0	0	0	2	1	3	2	1	2	1	1	1	2	4	0	0	0	0
2	507	52	2	2	1	0	0	0	1	2	2	2	2	1	0	0	1	2	4	3	1	0	0
2	508	77	1	2	0	0	0	0	2	1	4	2	1	1	0	0	1	2	4	0	0	0	0
2	509	55	1	2	0	0	0	0	2	1	3	2	1	2	1	0	1	2	4	0	0	0	0
3	510	71	2	2	0	1	0	0	1	1	1	2	1	2	0	0	0	0	5	0	0	0	0
3	511	57	1	1	0	0	0	0	2	2	1	2	1	1	0	2	0	0	5	0	0	0	0
3	512	74	2	2	1	0	0	0	2	1	3	1	2	1	0	0	0	0	5	3	1	0	0
3	513	60	1	2	1	0	0	0	2	2	2	2	2	1	0	0	0	0	5	3	1	0	0
3	514	61	1	2	0	0	0	0	1	1	4	1	1	1	0	0	0	0	5	0	0	0	0
3	515	74	2	1	1	0	0	0	2	3	1	2	1	1	0	0	0	0	5	0	0	0	0
3	516	64	1	2	0	0	0	0	2	2	2	2	1	1	0	0	0	0	5	0	0	0	0
3	517	73	2	2	0	0	0	0	1	2	3	2	1	2	0	0	0	0	5	0	0	0	0
3	518	66	1	2	0	0	0	0	2	3	3	2	1	3	0	0	0	0	5	0	0	0	0
3	519	67	1	1	0	0	0	0	1	1	3	1	1	3	0	0	0	0	5	0	0	0	0
3	520	67	1	2	1	0	0	0	2	2	2	1	3	2	0	1	0	0	5	2	1	0	0
3	521	49	2	3	1	0	0	0	2	1	2	2	1	2	0	0	0	0	5	0	0	0	0
3	522	70	1	2	0	0	0	0	2	1	4	2	2	2	0	0	0	0	5	0	0	0	0
3	523	78	2	1	1	0	0	0	2	1	4	2	2	1	0	0	0	0	5	3	1	0	0
3	524	66	2	3	0	0	0	0	2	1	3	2	1	1	0	0	0	0	5	0	0	0	0
3	525	75	1	2	0	0	0	0	2	2	3	2	1	2	0	0	0	0	5	0	0	0	0
3	526	79	1	2	0	0	0	0	2	1	3	2	1	2	0	0	0	0	5	0	0	0	0
1	527	58	2	2	1	1	1	0	2	1	4	2	1	2	0	0	1	1	1	0	0	1	2
1	528	69	1	2	1	1	0	0	2	2	3	2	1	2	1	0	1	1	1	0	0	1	2
1	529	63	1	2	1	0	0	0	1	1	4	2	1	2	0	0	1	1	1	0	0	1	2
1	530	46	1	1	1	1	1	0	2	3	2	2	1	2	0	0	1	1	1	0	0	1	2
1	531	57	1	2	1	0	0	0	1	2	3	2	1	2	0	2	1	1	1	0	0	1	2
1	532	60	1	3	1	1	1	1	2	3	1	2	1	1	0	0	1	1	1	0	0	1	0
1	533	71	1	1	1	0	0	0	1	1	2	2	3	1	0	0	1	1	1	0	0	1	2
1	534	59	2	2	1	1	0	0	1	1	3	2	1	1	0	0	1	1	1	0	0	1	1
1	535	79	2	2	0	1	0	1	2	1	3	2	1	1	0	0	1	1	1	0	0	1	2
1	536	62	1	2	1	1	1	0	1	2	2	2	2	1	0	1	1	1	1	1	1	1	2
1	537	68	2	3	1	1	1	0	2	1	2	2	1	1	0	0	1	1	1	0	0	1	2
1	538	67	1	3	1	1	0	0	2	1	2	1	1	1	0	0	1	1	1	0	0	1	2
1	539	76	2	1	1	1	0	0	1	1	3	2	1	1	0	0	1	1	2	0	0	1	1
2	540	71	1	3	1	1	0	0	1	3	4	2	2	2	0	0	1	2	4	2	1	1	0
2	541	69	1	3	1	0	0	0	1	1	3	2	1	2	0	0	1	2	4	0	0	1	0
2	542	75	1	2	1	1	0	0	1	1	3	2	3	1	0	1	1	2	4	2	1	1	0
2	543	64	1	2	0	0	0	0	1	1	2	2	1	2	0	0	1	2	4	0	0	1	0
2	544	62	1	2	1	0	0	0	2	1	4	2	1	2	0	0	1	2	4	0	0	1	1
2	545	60	2	2	0	0	0	0	2	1	2	2	2	1	0	0	1	2	4	3	1	1	0
2	546	43	1	2	0	0	0	0	2	1	1	1	1	3	0	0	1	2	4	0	0	1	0
2	547	77	2	2	1	0	0	0	2	2	2	2	1	3	0	0	1	2	4	0	0	1	0
2	548	68	2	2	0	0	0	0	2	1	3	2	3	1	0	0	1	2	4	3	1	1	0
2	549	80	1	1	1	1	0	0	1	2	3	1	2	2	1	0	1	2	4	3	1	1	0
2	550	45	1	2	1	0	0	0	2	2	2	1	1	1	0	2	1	2	4	0	0	1	0
2	551	48	2	2	0	0	0	0	2	1	4	2	1	1	0	0	1	2	4	0	0	1	0
2	552	63	1	2	1	0	0	0	2	2	3	2	1	1	1	0	1	2	4	0	0	1	0
2	553	75	1	2	0	1	0	0	1	1	3	2	1	1	0	0	1	2	4	0	0	1	0
2	554	70	1	2	1	0	0	0	2	1	4	2	2	3	0	0	1	2	4	3	1	1	0
2	555	69	2	2	0	0	0	0	2	1	1	2	1	1	0	0	1	2	4	0	0	1	0
2	556	70	1	3	0	1	0	0	2	1	4	2	1	2	0	0	1	2	4	0	0	1	0
2	557	54	1	2	1	0	0	0	2	1	3	2	1	1	0	0	1	2	4	0	0	1	0
2	558	65	1	2	0	0	0	0	1	1	2	2	1	2	0	2	1	2	4	0	0	1	0
3	559	46	1	3	1	0	0	0	2	1	1	2	1	1	1	0	0	0	5	0	0	1	0
3	560	49	1	3	1	1	0	0	2	1	2	2	2	1	0	2	0	0	5	3	1	1	0
3	561	54	1	2	1	0	0	0	2	3	2	1	1	3	0	0	0	0	5	0	0	1	0
3	562	78	2	2	1	0	0	0	1	1	3	2	1	2	0	0	0	0	5	0	0	1	0
3	563	60	1	2	0	0	0	0	2	1	3	2	1	1	0	0	0	0	5	0	0	1	0
3	564	61	1	2	0	0	0	0	1	1	1	2	1	1	2	1	0	0	5	0	0	1	0
3	565	61	1	1	1	0	0	0	2	1	1	2	1	2	1	2	0	0	5	0	0	1	0
3	566	61	1	2	0	0	0	0	2	1	4	2	2	2	0	0	0	0	5	0	0	1	0
3	567	64	1	2	0	0	0	0	2	1	4	2	3	2	0	0	0	0	5	3	1	1	0
3	568	64	1	2	0	1	0	0	1	1	4	2	1	1	0	0	0	0	5	0	0	1	0
2	569	66	1	1	0	1	0	0	2	1	4	1	1	1	2	1	0	0	5	0	0	1	0
3	570	66	1	2	1	0	0	0	1	2	4	2	1	2	0	0	0	0	5	0	0	1	0
3	571	68	1	2	0	1	0	0	1	1	3	2	1	2	2	2	0	0	5	0	0	1	0
3	572	56	2	2	0	0	0	0	2	1	4	2	1	1	0	0	0	0	5	0	0	1	0
3	573	73	1	2	0	0	0	0	2	2	3	1	1	1	0	2	0	0	5	0	0	1	0
3	574	74	1	1	0	0	0	0	2	2	2	2	1	1	2	1	0	0	5	0	0	1	0
3	575	77	1	1	0	0	0	0	2	2	2	1	1	1	1	0	0	0	5	0	0	1	0
3	576	55	2	2	0	0	0	0	2	1	2	2	1	1	0	0	0	0	5	0	0	1	0
1	577	72	1	2	1	0	0	0	1	1	2	2	2	2	0	0	1	1	1	0	0	1	2
1	578	65	1	2	1	0	0	0	1	2	3	2	1	2	1	0	1	1	1	0	0	1	2
2	579	77	1	3	1	0	0	0	1	2	3	2	2	3	0	0	1	2	4	3	1	1	0
2	580	74	1	3	1	1	1	0	1	1	3	2	1	1	2	1	1	2	4	0	0	1	0
2	581	61	1	3	1	0	1	0	2	1	3	2	1	2	0	0	1	2	4	0	0	1	0
2	582	66	2	2	1	0	0	0	1	1	4	2	2	2	0	0	1	2	4	3	1	1	0
2	583	62	1	2	0	0	0	0	2	1	3	2	1	1	0	0	1	2	4	0	0	1	0
2	584	58	2	2	1	1	0	0	1	1	3	2	1	2	0	0	1	2	4	0	0	1	0
2	585	78	1	1	1	0	0	0	1	2	3	2	2	2	0	0	1	2	4	3	1	1	0
3	586	52	1	2	0	0	0	0	2	1	3	2	1	1	0	0	0	0	5	0	0	1	0
3	587	54	1	2	0	0	0	0	2	1	3	2	1	2	0	0	0	0	5	0	0	1	0
3	588	64	2	2	0	0	0	0	2	2	2	2	1	1	0	0	0	0	5	3	1	1	0
3	589	61	2	2	0	0	0	0	1	1	3	2	1	1	0	0	0	0	5	0	0	1	0
3	590	68	2	2	1	1	0	0	2	1	1	2	1	2	0	0	0	0	5	0	0	1	0
3	591	59	1	2	0	0	0	0	1	1	1	2	1	1	0	2	0	0	5	0	0	1	0
3	592	68	2	2	0	0	0	0	2	2	2	2	3	1	0	0	0	0	5	3	1	1	0
3	593	68	1	2	0	0	0	0	2	1	3	2	1	1	0	0	0	0	5	0	0	1	0
3	594	58	2	2	0	1	0	0	2	1	3	2	1	1	0	0	0	0	5	0	0	1	0
3	595	78	1	2	0	0	0	0	2	1	3	2	1	3	1	1	0	0	5	2	1	1	0
1	596	54	1	2	1	1	1	0	1	1	4	2	1	1	0	0	1	1	1	0	0	1	2
2	597	64	1	3	1	1	1	0	1	1	1	2	2	2	0	1	1	2	4	0	0	1	0
2	598	45	1	2	0	1	1	0	2	1	1	2	1	2	1	0	1	2	4	0	0	1	1
2	599	74	1	2	1	1	0	0	1	1	3	1	2	2	2	1	1	2	4	0	0	1	0
2	600	72	2	2	1	0	0	0	2	2	3	2	1	1	0	0	1	2	4	0	0	1	0
2	601	56	1	2	0	0	0	0	2	2	1	2	1	2	2	1	1	2	4	0	0	1	0
2	602	61	1	2	0	0	0	0	2	2	3	2	1	2	0	0	1	2	4	0	0	1	0
2	603	74	1	2	0	0	0	0	2	1	4	2	1	2	0	0	1	2	4	3	1	1	0
2	604	82	1	2	1	1	0	0	1	2	2	2	1	1	0	1	1	2	4	0	0	1	0
2	605	52	2	2	0	0	0	0	2	2	4	2	1	1	0	0	1	2	4	0	0	1	0
2	606	66	1	2	1	0	0	0	2	2	2	2	1	2	0	0	1	2	4	0	0	1	0
2	607	72	1	2	0	0	0	0	2	2	3	2	1	1	0	0	1	2	4	0	0	1	0
2	608	49	2	2	1	1	0	0	2	1	3	2	1	3	0	0	1	2	4	0	0	1	0
3	609	85	2	2	1	0	0	0	1	3	2	2	1	2	0	0	0	0	5	0	0	1	0
3	610	65	2	2	1	0	0	0	1	1	1	2	1	1	0	0	0	0	5	0	0	1	0
3	611	68	1	2	1	0	0	0	1	2	3	2	1	1	0	0	0	0	5	0	0	1	0
3	612	68	1	1	1	0	0	0	2	1	3	2	2	1	0	0	0	0	5	3	1	1	0
3	613	75	1	2	0	1	0	0	2	1	3	2	1	2	0	0	0	0	5	0	0	1	0
3	614	76	1	2	1	0	0	0	1	1	4	2	2	2	0	0	0	0	5	3	1	1	0
3	615	77	1	2	1	0	0	0	2	3	2	2	1	1	0	0	0	0	5	0	0	1	0
1	616	67	1	2	1	1	0	0	1	1	2	2	2	2	0	0	1	1	1	0	0	1	2
1	617	60	1	2	1	0	1	0	1	1	1	2	1	2	0	0	1	1	1	0	0	1	2
1	618	45	1	2	0	0	0	0	1	3	4	2	1	1	0	2	1	1	1	0	0	1	0
1	619	70	1	2	1	0	0	0	1	2	1	2	1	1	0	0	1	1	1	1	1	1	2
1	620	64	1	2	1	1	0	0	1	2	3	2	1	2	0	0	1	1	1	0	0	1	0
1	621	59	1	2	1	1	0	0	1	1	3	2	1	1	0	0	1	1	1	0	0	1	2
1	622	68	2	3	1	1	0	0	1	1	3	2	1	2	0	0	1	1	1	0	0	1	2
1	623	60	2	2	1	0	0	0	2	2	3	1	2	1	0	0	1	1	1	0	0	1	2
1	624	72	2	2	1	1	0	0	1	2	3	2	1	1	0	0	1	1	1	0	0	1	2
1	625	68	2	2	1	1	0	0	2	1	3	2	1	1	0	0	1	1	1	0	0	1	2
1	626	66	1	2	1	1	0	0	1	1	4	2	2	2	1	2	1	1	1	2	1	1	2
1	627	54	1	2	1	0	0	0	1	2	3	2	1	2	0	0	1	1	1	0	0	1	2
2	628	54	1	3	1	0	0	0	2	1	4	2	1	1	0	0	1	2	4	0	0	1	0
2	629	60	1	3	1	1	0	0	2	2	4	2	1	2	0	0	1	2	4	0	0	1	0
2	630	57	1	2	1	0	0	0	2	2	3	2	2	1	0	0	1	2	4	0	0	1	0
2	631	63	1	2	1	0	0	0	2	2	2	2	1	1	2	0	1	2	4	0	0	1	0
2	632	71	1	2	0	0	0	0	1	1	4	2	1	1	0	2	1	2	4	0	0	1	0
2	633	58	1	2	1	1	1	0	2	2	2	2	1	2	0	2	1	2	4	0	0	1	0
2	634	71	2	2	0	0	0	0	2	1	1	2	1	2	0	0	1	2	4	0	0	1	0
2	635	53	1	2	1	1	0	0	2	1	2	2	1	1	0	2	1	2	4	0	0	1	0
2	636	59	1	2	0	1	0	0	2	1	3	2	2	3	0	0	1	2	4	2	1	1	0
2	637	74	1	2	0	0	0	0	2	2	3	2	1	1	0	0	1	2	4	0	0	1	0
2	638	58	2	2	0	0	0	0	1	2	4	2	1	2	1	0	1	2	4	0	0	1	0
3	639	45	1	2	0	1	0	0	2	2	3	2	1	2	1	0	0	0	5	0	0	1	0
3	640	77	2	2	0	0	0	0	2	3	3	2	2	1	0	0	0	0	5	3	1	1	0
3	641	49	1	1	1	0	0	0	2	1	4	2	1	1	0	2	0	0	5	0	0	1	0
3	642	54	1	2	0	0	0	0	2	1	4	2	1	1	0	0	0	0	5	0	0	1	0
3	643	54	1	2	0	0	0	0	2	1	3	2	1	2	2	2	0	0	5	0	0	1	0
3	644	68	2	2	1	0	0	0	1	2	3	2	1	2	0	0	0	0	5	0	0	1	0
3	645	58	1	2	1	0	0	0	2	2	3	2	1	1	2	2	0	0	5	0	0	1	0
3	646	72	2	2	0	0	0	0	2	1	3	2	1	1	0	0	0	0	5	0	0	1	0
3	647	71	2	2	0	0	0	0	2	1	3	2	1	2	0	0	0	0	5	0	0	1	0
3	648	61	1	2	0	0	0	0	1	2	3	2	1	1	0	0	0	0	5	0	0	1	0
3	649	64	1	2	0	0	0	0	2	1	3	2	1	1	2	2	0	0	5	0	0	1	0
3	650	64	1	3	1	1	0	0	2	2	3	2	1	2	0	0	0	0	5	0	0	1	0
3	651	64	2	1	1	0	0	0	2	3	3	2	1	3	0	0	0	0	5	0	0	1	0
3	652	49	2	2	0	0	0	0	2	2	3	2	1	2	0	0	0	0	5	0	0	1	0
3	653	72	1	3	0	0	0	0	2	2	3	2	1	1	2	2	0	0	5	0	0	1	0
3	654	72	1	1	1	0	0	0	2	1	3	1	1	1	0	0	0	0	5	0	0	1	0
3	655	73	1	1	1	0	0	0	2	2	1	2	2	1	0	0	0	0	5	0	0	1	0
3	656	73	1	2	0	0	0	0	2	1	3	2	1	2	0	0	0	0	5	0	0	1	0
3	657	77	1	2	1	0	0	0	1	1	2	2	1	1	1	2	0	0	5	0	0	1	0
1	658	60	2	1	0	0	0	0	1	3	2	2	1	1	0	0	1	1	1	0	0	1	0
2	659	55	1	2	0	0	0	0	2	1	4	2	2	1	2	2	1	2	4	3	1	1	0
2	660	76	1	2	0	0	0	0	2	1	1	2	1	1	0	0	1	2	4	0	0	1	0
2	661	73	1	1	1	1	0	0	1	2	3	2	2	2	0	0	1	2	4	3	1	1	0
2	662	74	1	3	1	1	1	0	2	1	1	2	1	2	0	0	1	2	4	0	0	1	0
2	663	79	2	2	1	0	0	0	2	1	2	2	1	1	0	0	1	2	4	0	0	1	0
3	664	72	2	1	0	1	0	0	1	2	3	2	2	2	0	0	0	0	5	3	1	1	0
3	665	73	1	2	0	0	0	0	2	1	4	2	2	1	0	0	0	0	5	3	1	1	0
1	666	73	2	1	1	1	0	0	1	1	3	2	1	1	0	0	1	1	1	0	0	1	2
1	667	42	1	2	1	0	0	0	1	1	3	2	1	1	2	2	1	1	1	0	0	1	2
2	668	65	1	2	1	1	1	0	1	1	1	2	1	2	0	0	1	2	4	0	0	1	0
2	669	59	1	2	0	0	0	0	1	2	3	2	1	1	2	2	1	2	4	0	0	1	0
2	670	55	1	2	0	0	0	0	2	2	3	2	1	1	2	2	1	2	4	0	0	1	0
2	671	71	2	2	0	1	0	0	2	1	3	2	1	2	0	0	1	2	4	0	0	1	1
2	672	68	1	2	1	1	0	0	2	1	1	2	1	2	0	0	1	2	4	0	0	1	0
2	673	41	2	2	1	0	0	0	2	1	1	2	1	1	0	0	1	2	4	0	0	1	0
2	674	66	1	2	1	0	0	0	1	1	2	2	1	1	0	0	1	2	4	0	0	1	0
3	675	44	1	2	0	0	0	0	2	1	2	2	1	1	0	0	0	0	5	0	0	1	0
3	676	54	1	2	0	0	0	0	2	1	4	2	1	2	1	1	0	0	5	0	0	1	0
3	677	59	1	2	1	1	0	0	1	1	4	2	1	1	0	0	0	0	5	0	0	1	0
3	678	59	1	1	1	0	0	0	1	2	2	2	2	2	0	0	0	0	5	3	1	1	0
3	679	60	1	2	0	0	0	0	2	2	3	2	1	2	0	0	0	0	5	0	0	1	0
3	680	64	1	3	1	0	0	0	1	2	3	2	1	1	0	0	0	0	5	0	0	1	0
3	681	65	1	2	1	0	0	0	1	1	3	2	1	1	0	0	0	0	5	0	0	1	0
3	682	65	1	1	1	0	0	0	1	2	1	2	1	1	0	0	0	0	5	0	0	1	0
3	683	65	1	1	1	0	0	0	2	1	4	1	1	3	0	0	0	0	5	0	0	1	0
3	684	67	2	2	1	0	0	0	2	2	3	2	1	2	0	0	0	0	5	0	0	1	0
3	685	67	1	3	1	1	0	0	1	2	2	2	1	1	1	0	0	0	5	0	0	1	0
3	686	68	1	2	0	1	0	0	1	3	1	2	1	3	2	2	0	0	5	0	0	1	0
3	687	70	1	2	1	0	0	0	1	3	3	2	1	1	0	0	0	0	5	0	0	1	0
3	688	65	2	2	0	0	0	0	2	1	2	2	1	1	0	0	0	0	5	0	0	1	0
3	689	70	1	1	1	1	0	0	2	1	2	2	1	1	0	0	0	0	5	0	0	1	0
3	690	50	2	3	0	1	0	0	2	1	3	2	1	1	1	0	0	0	5	0	0	1	0
3	691	65	2	2	0	0	0	0	1	1	3	2	1	1	0	0	0	0	5	0	0	1	0
3	692	90	1	2	0	0	0	0	2	1	1	2	1	1	0	0	0	0	5	0	0	1	0
1	693	72	1	2	1	1	0	0	1	1	2	2	1	1	2	2	1	1	1	0	0	1	2
1	694	72	1	3	1	1	0	0	1	1	4	2	1	2	0	1	1	1	1	0	0	1	2
2	695	55	1	2	1	1	1	0	2	1	2	2	1	1	0	0	1	2	4	0	0	1	0
2	696	75	1	2	1	0	0	0	2	2	3	2	1	1	0	2	1	2	4	0	0	1	0
2	697	74	1	2	1	0	0	0	2	1	3	2	1	2	0	0	1	2	4	0	0	1	0
3	698	60	1	2	0	0	0	0	1	1	3	1	1	2	0	0	0	0	5	0	0	1	0
3	699	82	1	1	1	1	1	0	1	2	4	2	2	2	1	0	0	0	5	3	1	1	0
2	700	61	2	3	1	0	0	0	1	1	3	2	1	1	0	0	1	2	4	0	0	1	0
2	701	72	2	3	0	0	0	0	1	1	4	2	1	2	0	0	1	2	4	0	0	1	0
2	702	68	1	2	1	1	1	1	2	3	1	2	1	2	1	0	1	2	4	0	0	1	0
2	703	55	1	2	0	0	0	0	2	1	3	2	1	1	2	2	1	2	4	0	0	1	0
2	704	73	1	2	0	0	0	0	1	2	1	2	1	1	0	0	1	2	4	0	0	1	0
2	705	56	1	3	1	1	0	0	1	3	3	2	1	2	2	2	1	2	4	0	0	1	0
2	706	66	2	2	0	0	0	0	2	1	2	2	1	2	0	0	1	2	4	0	0	1	0
2	707	68	1	2	0	0	0	0	2	2	3	2	1	2	0	0	1	2	4	0	0	1	0
3	708	56	1	2	0	0	0	0	2	2	3	2	1	1	2	0	0	0	5	0	0	1	0
3	709	56	1	1	1	0	0	0	2	3	3	2	1	1	0	0	0	0	5	0	0	1	0
3	710	69	1	2	0	0	0	0	1	1	4	2	1	2	0	0	0	0	5	0	0	1	0
3	711	76	1	2	0	0	0	0	1	1	3	2	1	1	0	0	0	0	5	0	0	1	0
2	712	64	1	3	1	1	1	0	2	1	4	2	1	3	0	2	1	2	4	0	0	1	0
2	713	70	1	3	1	1	0	0	1	2	4	2	1	2	0	0	1	2	4	0	0	1	0
2	714	78	1	2	0	0	0	0	1	3	3	2	2	1	0	0	1	2	4	3	1	1	0
2	715	59	1	2	0	0	0	0	2	2	3	2	1	2	0	0	1	2	4	0	0	1	0
2	716	75	1	2	0	0	0	0	2	1	3	2	2	1	0	0	1	2	4	3	1	1	0
2	717	48	1	2	1	1	0	0	2	2	1	2	1	1	2	2	1	2	4	0	0	1	0
2	718	70	2	2	0	0	0	0	2	1	2	2	1	1	0	0	1	2	4	0	0	1	0
2	719	62	2	2	0	0	0	0	2	1	2	2	1	1	0	0	1	2	4	0	0	1	0
2	720	68	1	1	1	0	0	0	2	3	2	2	1	1	0	0	1	2	4	0	0	1	0
2	721	75	1	1	1	0	0	0	1	1	1	2	1	2	0	0	1	2	4	0	0	1	0
3	722	54	1	2	1	0	0	0	2	2	3	2	1	1	0	0	0	0	5	0	0	1	0
3	723	70	1	2	0	0	0	0	2	1	3	2	1	1	0	1	0	0	5	0	0	1	0
3	724	72	1	2	0	1	0	0	1	3	2	2	1	2	0	0	0	0	5	0	0	1	0
3	725	73	1	2	1	0	0	0	1	1	1	2	1	1	2	2	0	0	5	0	0	1	0
1	726	77	1	2	1	1	1	0	1	1	4	1	2	3	0	0	1	1	1	1	1	1	2
1	727	68	1	2	1	1	0	0	1	2	3	2	1	2	0	0	1	1	1	0	0	1	2
2	728	76	1	2	1	0	0	0	1	2	3	2	1	2	0	1	1	2	4	0	0	1	0
2	729	47	1	2	0	0	0	0	2	2	3	2	1	2	0	0	1	2	4	0	0	1	0
2	730	84	1	3	1	1	0	0	1	1	1	2	2	2	0	0	1	2	4	2	1	1	0
3	731	71	1	2	1	1	0	0	1	3	3	2	1	1	0	0	0	0	5	0	0	1	0
3	732	74	1	3	1	0	0	0	1	1	1	1	1	1	2	0	0	0	5	0	0	1	0
3	733	71	2	2	0	0	0	0	2	2	4	2	1	3	0	2	0	0	5	0	0	1	0
1	734	76	1	1	1	1	0	0	2	2	1	2	1	1	2	0	1	1	2	0	0	1	2
2	735	44	1	3	1	0	0	0	2	1	2	2	1	1	0	0	1	2	4	0	0	1	0
2	736	70	1	2	1	0	0	0	1	1	2	2	1	2	1	1	1	2	4	3	1	1	0
2	737	73	1	2	1	0	0	0	1	1	3	2	3	1	0	0	1	2	4	3	1	1	0
2	738	81	1	2	0	0	0	0	2	2	2	2	1	1	0	0	1	2	4	0	0	1	0
2	739	72	1	2	0	0	0	0	1	1	3	2	2	2	0	0	1	2	4	3	1	1	0
3	740	54	1	2	0	0	0	0	2	1	2	2	1	2	2	0	0	0	5	0	0	1	0
3	741	72	2	2	0	0	0	0	1	2	3	2	1	1	0	0	0	0	5	0	0	1	0
3	742	68	2	2	0	0	0	0	2	1	2	2	1	1	0	0	0	0	5	0	0	1	0
3	743	63	1	2	0	0	0	0	1	1	2	1	1	1	1	0	0	0	5	0	0	1	0
3	744	68	1	2	0	0	0	0	1	2	3	2	1	2	0	0	0	0	5	0	0	1	0
3	745	67	2	2	0	0	0	0	2	1	4	2	1	3	0	0	0	0	5	0	0	1	0
3	746	66	2	2	0	0	0	0	2	1	3	2	4	1	0	0	0	0	5	3	1	1	0
3	747	83	1	3	0	1	0	0	1	2	3	2	1	2	0	2	0	0	5	0	0	1	0
1	748	69	1	2	1	1	1	0	1	1	1	2	2	1	0	0	1	1	1	2	1	1	2
2	749	59	2	2	1	0	0	0	2	1	3	2	1	1	0	0	1	2	4	0	0	1	0
2	750	65	2	1	1	0	0	0	2	1	1	2	1	1	0	0	1	2	4	0	0	1	0
2	751	76	1	2	1	0	0	0	2	3	2	2	1	1	0	0	1	2	4	0	0	1	0
2	752	55	2	2	0	0	0	0	2	1	3	2	1	1	0	0	1	2	4	0	0	1	0
2	753	74	1	2	0	0	0	0	2	2	3	2	1	3	0	0	1	2	4	0	0	1	0
3	754	61	1	2	0	0	0	0	2	2	3	2	1	1	1	2	0	0	5	0	0	1	0
3	755	63	1	3	1	0	0	0	2	1	4	2	1	2	0	2	0	0	5	0	0	1	0
1	756	62	1	2	1	0	0	0	1	2	3	2	1	2	0	0	1	1	1	0	0	1	2
1	757	70	1	1	1	1	1	0	2	1	1	2	1	1	2	0	1	1	1	0	0	1	2
2	758	56	1	2	0	0	0	0	1	3	3	2	1	2	1	0	1	2	4	0	0	1	0
2	759	74	2	1	1	0	0	0	2	2	3	2	1	1	0	0	1	2	4	0	0	1	0
2	760	68	1	2	0	0	0	0	2	2	3	2	1	1	0	0	1	2	4	0	0	1	0
2	761	54	2	3	1	0	0	0	2	1	3	2	0	0	4	0	1	2	4	0	0	1	1
3	762	68	2	3	1	1	1	1	1	1	3	2	1	1	0	0	0	0	5	0	0	1	0
3	763	58	2	2	0	0	0	0	2	2	3	2	1	2	0	0	0	0	5	0	0	1	0
3	764	58	1	2	1	0	0	0	2	1	3	2	1	1	2	0	0	0	5	0	0	1	0
3	765	76	2	2	1	0	0	0	2	1	3	2	1	2	0	0	0	0	5	0	0	1	0
3	766	70	1	2	1	0	0	0	1	2	3	2	1	3	2	0	0	0	5	0	0	1	0
3	767	50	2	2	1	1	0	0	2	1	4	2	1	1	2	1	0	0	5	0	0	1	0
3	768	74	1	2	0	0	0	0	2	1	1	2	4	2	1	1	0	0	5	3	1	1	0
1	769	59	2	2	1	1	0	0	1	1	4	2	1	1	0	0	1	1	1	0	0	1	2
1	770	79	2	2	1	0	0	0	1	1	1	2	2	1	0	0	1	1	1	2	1	1	2
2	771	68	1	2	0	0	0	0	1	1	2	2	2	2	1	1	1	2	4	3	1	1	0
3	772	60	1	2	1	1	0	0	2	3	4	2	1	3	0	0	0	0	5	0	0	1	0
3	773	60	1	1	1	0	0	0	2	1	2	1	3	1	0	0	0	0	5	3	1	1	0
1	774	62	1	2	1	1	1	0	1	2	4	2	1	2	0	2	1	1	1	0	0	1	2
1	775	58	1	1	1	1	0	0	2	2	1	2	2	2	0	0	1	1	1	1	1	1	1
1	776	59	1	3	1	1	1	0	1	3	3	2	1	2	1	2	1	1	1	0	0	1	2
2	777	77	1	2	1	0	0	0	1	1	2	2	1	1	0	0	1	2	4	0	0	1	0
2	778	58	1	1	1	0	0	0	2	1	3	2	1	2	0	0	1	2	4	0	0	1	0
2	779	64	1	2	1	1	0	0	2	1	4	2	1	1	0	0	1	2	4	0	0	1	0
2	780	56	2	2	1	0	0	0	1	1	3	2	1	1	0	0	1	2	4	0	0	1	0
2	781	55	1	1	1	1	0	0	1	2	4	1	2	3	0	0	1	2	4	3	1	1	0
2	782	61	1	2	1	1	0	0	1	2	3	2	2	1	0	0	1	2	4	3	1	1	0
2	783	62	1	2	0	1	0	0	2	1	2	2	1	1	1	0	1	2	4	0	0	1	0
2	784	76	1	2	1	0	0	0	1	2	1	2	1	1	0	0	1	2	4	0	0	1	0
3	785	79	2	3	1	0	0	0	2	1	2	2	1	1	0	0	0	0	5	0	0	1	0
3	786	56	1	2	0	0	0	0	1	2	3	2	1	2	0	0	0	0	5	0	0	1	0
3	787	69	2	2	0	0	0	0	2	1	1	2	1	1	0	0	0	0	5	0	0	1	0
3	788	86	1	1	1	0	0	0	1	1	4	2	1	2	0	0	0	0	5	0	0	1	0
1	789	71	1	2	1	0	0	0	2	1	1	2	1	1	0	0	1	1	1	0	0	1	2
1	790	68	1	2	1	1	1	0	2	2	1	2	2	1	0	0	1	1	1	0	0	1	1
1	791	68	1	1	1	1	0	0	1	1	3	2	1	2	0	0	1	1	1	0	0	1	2
2	792	57	1	2	0	0	0	0	1	2	3	2	1	1	0	0	1	2	4	0	0	1	0
2	793	67	1	2	0	1	0	0	2	3	3	2	1	1	0	0	1	2	4	0	0	1	0
2	794	74	1	2	1	0	0	0	1	2	2	2	1	2	2	2	1	2	4	0	0	1	0
2	795	68	1	2	0	0	0	0	1	1	3	2	1	2	0	0	1	2	4	0	0	1	0
3	796	51	1	3	0	1	0	0	2	3	3	1	4	2	0	0	0	0	5	2	1	1	0
1	797	57	1	2	1	1	0	0	1	2	3	2	1	2	0	2	1	1	1	0	0	1	2
1	798	64	2	2	1	0	0	0	2	1	4	2	3	2	0	0	1	1	2	2	1	1	2
2	799	62	2	2	0	0	0	0	2	1	3	2	1	2	0	0	1	2	4	0	0	1	0
2	800	73	1	2	1	1	0	0	1	1	3	2	1	1	0	0	1	2	4	0	0	1	0
3	801	66	1	2	1	0	0	0	1	2	2	2	1	2	1	1	0	0	5	0	0	1	0
1	802	81	1	2	1	1	1	0	1	1	2	2	2	2	0	0	1	1	1	2	1	1	2
2	803	72	1	2	1	1	0	0	2	1	3	2	1	1	0	0	1	2	4	0	0	1	0
2	804	66	1	1	1	0	0	0	2	2	1	2	1	1	0	0	1	2	4	0	0	1	0
2	805	72	1	2	1	0	0	0	2	1	2	2	1	1	0	0	1	2	4	0	0	1	0
2	806	68	1	1	0	0	0	0	2	1	4	2	1	1	2	2	1	2	4	0	0	1	0
3	807	68	2	2	1	0	0	0	1	1	3	2	1	2	0	0	0	0	5	0	0	1	0
3	808	65	1	2	1	0	0	0	1	2	3	2	1	1	0	0	0	0	5	0	0	1	0
3	809	79	1	2	0	0	0	0	2	1	3	2	1	1	1	0	0	0	5	0	0	1	0
2	810	65	1	2	1	0	0	0	1	1	4	2	2	1	0	0	1	2	4	3	1	1	0
3	811	78	1	1	1	0	0	0	2	1	1	2	2	2	0	0	0	0	5	3	1	1	0
1	812	69	1	3	1	0	0	0	1	2	3	2	2	1	0	0	1	1	2	1	1	1	2
2	813	67	2	2	1	0	0	0	2	2	3	2	2	1	0	0	1	2	4	2	1	1	0
3	814	76	2	2	1	0	0	0	2	1	1	2	1	1	0	0	0	0	5	0	0	1	0
3	815	60	1	3	1	0	0	0	1	1	1	2	1	1	2	2	0	0	5	0	0	1	0
2	816	72	1	1	1	1	0	0	1	1	2	2	1	2	0	0	1	2	4	0	0	1	0
1	817	66	1	2	1	0	0	0	1	3	2	2	1	2	0	0	1	1	1	0	0	1	2
2	818	51	1	2	1	1	0	0	1	1	3	2	1	2	2	2	1	2	4	0	0	1	0
3	819	66	1	2	0	1	0	0	1	2	3	2	1	1	1	0	0	0	5	0	0	1	0
3	820	69	1	2	0	0	0	0	2	1	4	2	1	1	0	0	0	0	5	0	0	1	0
1	821	71	2	2	1	0	0	0	2	1	2	2	1	1	0	0	1	1	1	2	1	1	1
2	822	71	1	2	1	0	0	0	1	2	3	2	1	1	0	0	1	2	4	3	1	1	0
2	823	69	1	1	0	1	1	1	2	3	4	2	1	2	2	1	1	2	4	0	0	1	0
2	824	65	1	2	0	1	1	0	1	2	3	2	1	1	0	0	1	2	4	0	0	1	0
2	825	69	1	2	1	0	0	0	1	2	3	2	1	1	1	0	1	2	4	0	0	1	0
2	826	60	2	2	1	0	0	0	2	1	4	2	1	2	0	0	1	2	4	3	1	1	0
2	827	78	2	3	1	1	0	0	1	2	3	2	1	2	2	0	1	2	4	0	0	1	0
2	828	73	2	1	1	0	0	0	2	2	3	2	1	1	0	0	1	2	4	0	0	1	0
3	829	67	1	2	1	0	0	0	1	2	4	2	1	3	1	0	0	0	5	0	0	1	0
3	830	69	1	2	1	1	0	0	2	3	3	2	1	2	2	1	0	0	5	2	1	1	0
2	831	67	2	2	1	1	1	0	2	1	1	2	1	2	0	0	1	2	4	0	0	1	0
2	832	75	1	2	1	0	0	0	1	2	3	2	1	3	0	1	1	2	4	0	0	1	0
3	833	68	1	3	0	1	0	0	1	2	1	2	1	1	1	2	0	0	5	0	0	1	0
2	834	56	1	2	1	1	0	0	2	3	2	2	1	1	2	1	1	2	4	0	0	1	0
1	835	74	2	2	0	0	0	0	1	1	3	2	1	2	0	0	1	1	1	0	0	1	2
2	836	75	1	1	1	0	0	0	1	2	3	2	1	3	0	0	1	2	4	0	0	1	0
1	837	67	2	1	1	1	0	0	2	1	4	2	1	1	0	0	1	1	1	0	0	1	1
1	838	74	1	2	1	0	0	0	1	2	3	2	1	2	0	0	1	1	1	0	0	1	2
2	839	72	2	2	0	0	0	0	1	2	3	2	1	2	0	0	1	2	4	0	0	1	0
2	840	52	1	2	0	0	0	0	2	2	4	2	1	2	1	0	1	2	4	0	0	1	0
1	841	70	1	2	1	1	0	0	1	2	3	2	1	1	0	2	1	1	1	0	0	1	2
2	842	69	1	1	0	0	0	0	2	2	4	2	1	2	0	0	1	2	4	0	0	1	0
1	843	58	1	2	1	0	0	0	1	2	3	2	1	1	0	2	1	1	1	0	0	1	2
2	844	70	1	2	1	0	0	0	2	1	1	2	1	1	2	0	1	2	4	0	0	1	0
2	845	62	2	2	1	0	0	0	1	2	3	2	1	2	0	0	1	2	4	0	0	1	0
1	846	47	1	1	1	1	0	0	1	3	3	2	1	2	1	0	1	1	2	0	0	1	2
